# Supplementary material for: Transgenerational deep sequencing revealed hypermethylation of hippocampal mGluR1 gene with altered mRNA expression of mGluR5 and mGluR3 associated with behavioral changes in Sprague Dawley rats with history of prolonged febrile seizure
Source: PLoS One. 2019 Nov 11;14(11):e0225034. doi: 10.1371/journal.pone.0225034 (PMC6844483; doi:10.1371/journal.pone.0225034)
Supplement: S2 Table — (CSV) [file pone.0225034.s002.CSV]

EpiTYPER 07/07/17 07:54:22 T Reverse Methyl
SampleID	000_seq00001_000_CpG_1	000_seq00001_000_CpG_2	000_seq00001_000_CpG_3.4	000_seq00001_000_CpG_5.6	000_seq00001_000_CpG_7	000_seq00001_000_CpG_8.9	000_seq00001_000_CpG_10	000_seq00001_000_CpG_11.12.13	000_seq00001_000_CpG_14	000_seq00001_000_CpG_15	000_seq00001_000_CpG_16	000_seq00001_000_CpG_17	000_seq00001_000_CpG_18	000_seq00001_000_CpG_19.20	000_seq00001_000_CpG_21	000_seq00001_000_CpG_22.23.24.25	000_seq00001_000_CpG_26	000_seq00001_000_CpG_27	000_seq00001_000_CpG_28	000_seq00001_000_CpG_29
CPG Position	77	90	96:98	106:108	119	127:130	153	175:193:201	222	258	281	285	304	325:327	345	373:375:378:380	389	401	434	442
Comment	SN2	NA	SN2	OL19 SN1 SM1	NA	NA	NA	H_mass	NA	H_mass	L_mass SN1	NA	NA	NA	NA	NA	SN1	NA	OL4 SN1 SM1	NA
3	0.17	0.1	0.03	0.2	0.04	0.06	NA	NA	0.01	NA	NA	0.12	0.06	0.02	0.14	0.1	0.13	0.14	0.12	0.02
4	0.06	0.05	0.03	0.12	0.05	0.04	0.06	NA	0.22	NA	NA	0.07	0.03	0.1	0.02	0.04	0.04	0	0.11	0.12
5	0.15	0.06	0.04	0.14	0.02	0.07	0	NA	0.07	NA	NA	0.09	0.02	0.05	0.05	0.06	0.12	0.04	0.13	0.01
6	0.13	0.05	0.04	0.13	0.05	0.07	NA	NA	0.08	NA	NA	0.03	0.04	0.04	0.04	0.05	0.08	0.06	0.12	0.1
7	0.04	0.02	0.07	0.18	0	0.05	0	NA	0.12	NA	NA	0.06	0.03	0.04	0.05	0.06	0.02	0	0.17	0.08
8	0.1	0.09	0	0.12	0.06	0.02	0.16	NA	0.05	NA	NA	0.04	0.07	0.01	0.12	0.06	0.05	0.02	0.12	0.05
9	0	0.06	0.01	0.08	0.01	0.05	NA	NA	0.1	NA	NA	0.09	0.04	0.01	0.03	0.03	0	0	0.07	NA
10	0.11	0.02	0.02	0.07	0.04	0.02	0.07	NA	0.06	NA	NA	0.01	0.02	0.03	0.03	0.02	0.09	0	0.06	0.11
11	0.12	0.03	0.02	0.09	0.08	0.03	NA	NA	0.1	NA	NA	0.05	0.04	0.05	0.05	0.03	0.01	0.03	0.07	0.03
12	0.08	0.08	0.03	0.09	0	0.05	NA	NA	0.03	NA	NA	0.11	0.05	0.01	0.03	0.03	0	0.01	0.05	0
13	0.15	0.03	0.04	0.13	0.06	0.07	NA	NA	0.05	NA	NA	0.03	0.07	0.02	0.06	0.06	0.12	0.06	0.11	NA
14	0.11	0	0.03	0.12	0.03	0.07	0.18	NA	0.11	NA	NA	0	0.04	0.04	0.05	0.05	0.09	0	0.04	0.01
15	0.24	0	0.03	0.12	0.02	0.08	NA	NA	0.07	NA	NA	0.02	0	0.02	0.05	0.02	0	0.09	0.1	NA
16	0.07	0.08	0.09	0.13	0	0.07	0.09	NA	0.1	NA	NA	0.03	0.05	0.04	0.05	0.04	0.02	0	0.13	0.05
17	0	0.05	0.08	0.13	0.07	0.05	NA	NA	0.06	NA	NA	0	0.07	0.05	0.04	0.08	0.16	0.03	0.12	0.17
18	0.34	0.16	0.02	0.15	0.12	0.03	NA	NA	0.02	NA	NA	0	0.04	0.05	0	0.08	0.05	0	0.15	0
19	NA	0.02	0.02	0	0	0.04	NA	NA	0.18	NA	NA	0.15	0.07	0	0.07	0.02	0.02	NA	0	0.02
20	0.29	0.04	0.08	0.1	0	0.18	0	NA	0.09	NA	NA	0.04	0	0.02	0.14	0.07	0.09	0.04	0.08	0.32
21	0.27	0.08	0.12	0.09	0.04	0.06	NA	NA	0.24	NA	NA	0.01	0.02	0.06	0.05	0.07	0	0	0.07	0.06
22	0.07	0.01	0.04	0.11	0	0.08	0	NA	0	NA	NA	0.05	0.1	0.03	0.08	0.09	0.1	NA	0.1	0.12
23	0.25	0.54	0.33	0.3	0.36	0.35	0.38	NA	0.41	NA	NA	0.34	0.04	0.2	0.36	0.38	0.38	0.3	0.33	0.51
24	0.11	0.04	0.03	0.09	0	0.03	0	NA	0.03	NA	NA	0.03	0.06	0.03	0.04	0.03	0.02	0.02	0.08	0
25	0.05	0.04	0.01	0.09	0.02	0.02	NA	NA	0.07	NA	NA	0.04	0.05	0.04	0.08	0.07	0.03	0	0.08	0
26	0.08	0.07	0.05	0.08	0.06	0.06	NA	NA	0.07	NA	NA	0	0.04	0.02	0.05	0.07	0.1	0.1	0.07	0.02
27	0.34	0	0.07	0.06	0.08	0.12	NA	NA	0.07	NA	NA	0.06	0.12	0.02	0.1	0.02	0.08	0	0.05	NA
28	0.06	0.07	0.02	0.1	0.1	0.03	NA	NA	0.08	NA	NA	0.07	0.06	0.05	0.07	0.03	0.07	0	0.09	0.09
29	0.13	0.05	0.04	0.08	0.05	0.06	NA	NA	0.09	NA	NA	0.03	0.05	0.02	0.05	0.02	0.04	0.05	0.07	0.15
30	0	0.08	0.1	0.07	0.07	0.03	NA	NA	0.03	NA	NA	0.03	0.02	0.06	0.09	0.05	0	0	0.05	0.01
31	0.2	0.13	0.11	0.21	0.18	0.13	NA	NA	NA	NA	NA	0.21	0.18	0.13	0.23	0.23	0.26	0.17	0.2	0.21
32	0.13	0.06	0.02	0.09	0	0.13	NA	NA	0.09	NA	NA	0.07	0.07	0.09	0.08	0.06	0	0	0.08	0
33	0.18	0.24	0.14	0.18	0.08	0.12	NA	NA	0.17	NA	NA	0.14	0.24	0.11	0.19	0.2	0.17	0.11	0.19	0.18
34	0.09	0.06	0.04	0.12	0.04	0.03	0	NA	0.07	NA	NA	0.03	0.09	0.01	0.09	0.04	0.05	0.07	0.11	0.24
35	0	0.04	0	0.08	0.06	0.05	NA	NA	0.07	NA	NA	0.06	0.05	0.02	0.08	0.02	0.05	0.03	0.07	0
36	0.03	0.09	0.04	0.1	0.07	0.03	NA	NA	0.07	NA	NA	0.01	0.02	0.01	0.06	0.03	0.02	0	0.09	NA
37	0.15	0.07	0.06	0.13	0.07	0.1	NA	NA	0.17	NA	NA	0.08	0.07	0	0.12	0.07	0	0	0.13	NA
38	0.13	0.04	0	0.07	0.09	0.05	NA	NA	0.13	NA	NA	0.06	0.07	0.03	0.06	0.05	0	0	0.06	0.04
39	0.08	0.07	0.05	0.1	0.03	0.07	0	NA	0.09	NA	NA	0.04	0.07	0.06	0.09	0.06	0.03	0.01	0.09	0.07
40	0.11	0.08	0.03	0.06	0	0.04	NA	NA	0.03	NA	NA	0.05	0.06	0.02	0.07	0.03	0	0	0.05	0
BLANK	NA	NA	NA	NA	NA	NA	NA	NA	NA	NA	NA	NA	NA	NA	NA	NA	NA	NA	NA	NA
